# Supplementary material for: Chiral Recognition of D/L-Ribose by Visual and SERS Assessments
Source: Molecules. 2023 Sep 7;28(18):6480. doi: 10.3390/molecules28186480 (PMC10537478; doi:10.3390/molecules28186480)
Supplement: Supplementary file 1 [file molecules-28-06480-s001.zip]

Archive with 1 entries (1 files):
- molecules-2465718-supplementary.pdf
